# Supplementary material for: A Semi Rigid Novel Hydroxamate AMPED-Based Ligand for 89Zr PET Imaging
Source: Molecules. 2021 Sep 25;26(19):5819. doi: 10.3390/molecules26195819 (PMC8512011; doi:10.3390/molecules26195819)
Supplement: Supplementary file 1 [file molecules-26-05819-s001.zip]

Archive with 1 entries (1 files):
- molecules-1341443-supplementary.pdf
